# Supplementary material for: Metabolic trajectories of diabetic ketoacidosis onset described by breath analysis
Source: Front Endocrinol (Lausanne). 2024 May 1;15:1360989. doi: 10.3389/fendo.2024.1360989 (PMC11094216; doi:10.3389/fendo.2024.1360989)
Supplement: Supplementary file 2 [file Table_1.xlsx]

## Sheet: Table S1 (DKA)
Subject 012
Date	05.10.2020	05.10.2020	05.10.2020	06.10.2020	06.10.2020	06.10.2020	06.10.2020	06.10.2020	06.10.2020	06.10.2020	06.10.2020	06.10.2020	06.10.2020	06.10.2020	06.10.2020	06.10.2020	06.10.2020	06.10.2020	07.10.2020	07.10.2020	07.10.2020
Time	18:52	20:39	21:40	00:04	01.00	02:12	03.00	04:02	05.00	06:30	07.00	08:07	09.00	10:08	12.00	15:58	20.00	22:04	04:26	10:52	11:01
pH	7.172	7.156	7.161	7.231		7.242		7.266		7.299		7.315		7.324		7.396		7.444	7.422	7.453	7.422
BE (mmol/L)	-19.6	-22.3	-22.4	-19		-15.2		-11.7		-8.6		-9.2		-7.4		-3.1		-0.3	0.5	0.2	0.4
Glucose (mmol/L)	26	19.9	21.2	13.6		15.9		15.2		14.1		12.7		18.2		12.4		15.6	9.4	15.9	17.7
Lactate (mmol/L)	1.6	1.7	1.7	1.5		1		1.1		1.4		1.2		1		1.1		1.3	1.3	1.3	1.2
PCO2 (mmHg)	22	17	16	18		26		32		35		31		34		34		34	38	33	38
HCO3 (mmol/L)	7.8	5.8	5.5	7.2		10.7		13.9		16.6		15.4		17.3		20.5		22.7	24.2	23	24.1
Sodium (mmol/L)	134	138	140	143		144		144		144		146		144		145		141	142	140	138
Anion gap K+ (mmol/L)	NA	23.8	25.8	23.4		19		16.5		13.9		16.3		15.3		14.1		13.2	11.4	12.2	11.3
Blood ketones		6.8	6.4		5.2		3.2		1.4		1		1.2		0.9		0.4
Time form Start insulin		-1	0		3		5		7		9		11		14		22

## Sheet: Table S2 (DKA)
Subject 044
Date	29.01.2021	29.01.2021	29.01.2021	29.01.2021	29.01.2021	29.01.2021	29.01.2021	29.01.2021	29.01.2021	29.01.2021	30.01.2021	30.01.2021	30.01.2021	30.01.2021	30.01.2021	30.01.2021	31.01.2021	31.01.2021
Time	12:32	14:22	15:52	17:00	18:06	19:00	20:12	21:00	22:06	22:57	00:18	04:16	08:07	12:03	17:23	21:20	08:09	14:53
pH	7.16	7.174	7.193		7.264		7.316		7.357	7.331	7.341	7.358	7.396	7.425	7.448	7.46	7.472	7.462
BE (mmol/L)	-19.6	-21.2	-21.5		-17.4		-14.5		-11.8	-11.6	-10.7	-7.7	-5.6	-3	-0.3	1.1	2.9	2.1
Glucose (mmol/L)	23.8	20.2	18		11.4		8.5		10.2	9.6	8.3	6.7	8.7	15.6	4.4	8.4	8.2	10.4
Lactate (mmol/L)	2.3	1.3	1.4		1.5		1.1		1.2	1	1	1.1	1.1	1.7	1.4	1.3	1.7	2.4
PCO2 (mmHg)	25	18	16		18		20		21	24	25	29	29	31	33	34	36	36
HCO3 (mmol/L)	8.4	6.3	5.7		8		9.7		11.2	12.4	13.2	16.1	17.6	19.8	22.7	24.1	25.9	25.3
Sodium (mmol/L)	134	134	138		141		142		141	141	143	142	141	144	144	143	143	145
Anion gap K+ (mmol/L)	NA	NA	19.5		17.9		16.8		14.5	14.6	15.3	13.9	14.6	12.7	NA	NA	NA	NA
Blood ketones				5.9		4		3.4			2.7	2	1.7	1.1
Start from insulin therapy				1		3		5			8	12	16	20

## Sheet: Table S3 (DKA)
Subject 054
Date	12.03.2021	12.03.2021	12.03.2021	12.03.2021	12.03.2021	12.03.2021	12.03.2021	12.03.2021	12.03.2021	12.03.2021	12.03.2021	12.03.2021	13.03.2021	13.03.2021	13.03.2021	13.03.2021	13.03.2021	13.03.2021	13.03.2021	13.03.2021	13.03.2021	13.03.2021	14.03.2021	14.03.2021
Time	09:21	10:16	10:55	11:56	12:57	13:59	15:04	16:05	16:08	18:08	20:01	22:07	00:09	02:04	04:03	06:12	08:04	10:14	12:03	14:12	18:15	21:03	00:08	07:00
pH	6.922	7.054	7.075	7.11	7.189	7.242	7.258	7.318	7.343	7.341	7.332	7.359	7.392	7.382	7.382	7.446	7.401	7.408	7.416	7.415	7.435	7.441	7.418	7.444
BE (mmol/L)	-27.9	-26	-25.2	-23.7	-20.2	-17.3	-14	-12.2	-12.6	-8.4	-6.6	-5.1	-3.6	-3.9	-3.4	-1.9	-2.7	-3	-1.7	-0.7	-1.1	-0.3	-0.1	2
Glucose (mmol/L)	55	48	44	42	39	35	31	27	27	18.8	14.3	14.8	14.2	13.1	12.4	10.4	10.8	7.7	7.1	10.7	8.2	12.1	3.2	7.1
Lactate (mmol/L)	6.8	3.4	2.8	2.4	2.1	1.9	1.6	1.7	1.9	1.4	1.3	1.8	1.5	1.6	1.3	1.3	1	1.2	1.1	1.1	2.1	1.9	2.4	1.9
PCO2 (mmHg)	32	16	17	18	19	21	27	24.2	21	30	35	35	34	34	35	31	34	33	34	36	33	34	37	38
HCO3 (mmol/L)	6.3	4.3	4.8	5.4	6.9	8.6	11.6	12	11	15.7	18.1	19.1	20	20	20.5	20.7	21	20.3	21.7	22.9	21.9	22.9	23.6	25.6
Sodium (mmol/L)	125	126	130	133	134	136	137	137	136	142	143	144	145	145	146	147	147	150	149	149	150	146	149	144
Anion gap K+ (mmol/L)	NA	31.1	30.6	27	27.9	25.3	23.4	20.5	18.9	19.2	15.8	14.9	13.7	14.2	13.1	10.2	12.4	16.7	12.5	11.5	13.1	11.4	12.6	11.5
Blood ketones		6.2		6.6		6.2				2.4	0.8	1.2	0.3
Time form Start insulin		0		2		4				8	10	12	14

## Sheet: Table S4 (DKA)
Subject 073
Date	24.05.2021	24.05.2021	24.05.2021	24.05.2021	24.05.2021	24.05.2021	25.05.2021	25.05.2021	25.05.2021	25.05.2021	25.05.2021	25.05.2021	25.05.2021	25.05.2021	25.05.2021	25.05.2021	25.05.2021	25.05.2021	25.05.2021	25.05.2021	25.05.2021	25.05.2021	26.05.2021	26.05.2021	26.05.2021	26.05.2021	26.05.2021
Time	11:42	13:40	16:05	18:01	20:11	22:01	00:01	01:02	02:00	04:22	05:09	05:16	06:00	08:02	10:00	11:14	12:00	14:04	15:00	17:03	20:10	23:04	00:01	02:03	05:03	08:12	15:12
pH	7.167	7.222	7.32	7.286	7.377	7.356		7.326		7.384	7.38	7.361		7.41		7.442		7.457		7.459	7.501	7.449		7.439	7.42	7.453	7.483
BE (mmol/L)	-16.7	-18.1	-12.6	-12.4	-11.2	-7.3		-6.5		-4	-4.3	-4.5		-3.1		-0.5		1.2		1.8	2.7	2.5		2	2.2	3.7	1.5
Glucose (mmol/L)	19.4	19.3	14.2	14.1	20.7	16		14.3		13.1	12.7	13.3		13.2		13.7		16.7		10.4	14	9.4		11.4	8.9	9	14.3
Lactate (mmol/L)	1.3	1	1.2	1.3	1.1	1		0.8		1.2	0.8	0.8		1.1		1.5		1.6		1.5	3.2	2.8		2.4	1.5	1.8	3.1
PCO2 (mmHg)	33	21	2.3	27	20.6	31		36		34	34	36		32		33		35		36	32	38		39	41	40	32
HCO3 (mmol/L)	11.3	8.2	11.5	12.6	11.8	16.7		18.4		19.8	19.6	19.7		20		22.4		24.1		24.9	25	26		25.7	26.4	27.4	23.7
Sodium (mmol/L)	140	139	141	141	141	143		144		141	140	142		141		142		143		142	144	142		142	141	141	143
Anion gap K+ (mmol/L)	NA	21	15.6	16.6	12.9	12.4		12.8		10	8.5	12.5		12.7		11.6		12.1		11.7	12	11.1		11.5	9.8	8.3	14.5
Blood ketones		6.6	3.8	5.2	2.2	1.8	1.3		1.1	1.3			1.3	2.3	0.6		0.6		0.3		0.2		0.1
Time form Start insulin		0	2	4	6	8	10		12	14			16	18	20		22		25		27		31

## Sheet: Table S5 (DKA)
Subject 105
Date	14.11.2021	14.11.2021	14.11.2021	14.11.2021	14.11.2021	14.11.2021	14.11.2021	14.11.2021	15.11.2021	15.11.2021	15.11.2021	15.11.2021	16.11.2021
Time	02:16	04:02	06:31	08:38	10:04	14:12	18:13	22:12	02:06	06:04	12:06	18:09	08:01
pH	7.061	7.094	7.222	7.241	7.281	7.333	7.355	7.376	7.379	7.359	7.343	7.397	7.37
BE (mmol/L)	-22.6	-23.2	-16	-13.5	-10.3	-4.1	-4	-1.4	-0.5	-0.1	-0.8	-0.6	1.4
Glucose (mmol/L)	23.4	23.9	17.1	16.9	16.7	11.9	15.2	11.3	9.2	8.6	8.8	6.7	5.3
Lactate (mmol/L)	5.4	4.5	2.4	2.3	1.8	1.4	1.1	1	0.8	0.8	1.1	0.8	0.8
PCO2 (mmHg)	32	23	26	31	33	41	38	40	42	46	47	39	48
HCO3 (mmol/L)	8.5	6.7	10.4	12.6	15.1	21.1	20.5	23.1	24.2	25.2	24.9	23.5	26.8
Sodium (mmol/L)	139	136	138	139	138	140	139	140	139	140	142	141	141
Anion gap K+ (mmol/L)	NA	29.4	24.2	23	19.7	14.7	15.9	13.4	8.5	7.2	NA	NA	NA
Blood ketones		5.4	5.5	5.1	5.1	2	1.2	0.8	0.3	0.3
Time from start insulin		0	2	4	6	10	14	18	22	26

## Sheet: Table S6 (HG)
Subject 023
Date	25. 11.2020	25. 11.2020	25. 11.2020	26. 11.2020
Time	11:40	12:51	18:05	08:00
pH	7.35	7.38	7.428	7.395
BE (mmol/L)	-1.9	-1.9	-0.8	-2.9
Glucose (mmol/L)	30	22.2	7.9	12.3
Lactate (mmol/L)	1.6	1.6	2.3	1.4
PCO2 (mmHg)	43	39	34	35
HCO3 (mmol/L)	23.3	22.4	22.3	20.8
Sodium (mmol/L)	135	137	144	140
Anion gap K+ (mmol/L)	NA	NA	NA	NA

## Sheet: Table S7 (HG)
Subject 053
Date	10.03.2021	10.03.2021	11.03.2021
Time	14:37	18:19	08:19
pH	7.4	7.452	7.402
BE (mmol/L)	-1.2	-2.1	-2.6
Glucose (mmol/L)	19.4	7	6.3
Lactate (mmol/L)	1.3	2.9	1.4
PCO2 (mmHg)	38	30	34
HCO3 (mmol/L)	22.7	20.4	21
Sodium (mmol/L)	136	140	140
Anion gap K+ (mmol/L)	13.7	NA	NA

## Sheet: Table S8
Molecule (*= tentative identification)	m/z	Assigned Molecular Formula	Pvalue BE<-2 vs [-2 2]	Log2FC BE<-2 vs [-2 2]	Pvalue BE<-2 vs ND	Log2FC BE<-2 vs ND	Pvalue [-2 2] vs ND	Log2FC [-2 2] vs ND
Acetone	59.0491	C3H6O	3.48953e-08	1.28506	3.43705e-07	1.74208	0.568464	0.457019
Acetoacetate	-101.024	C4H6O3	5.95214e-06	2.21122	3.95049e-07	2.91775	0.107096	0.706526
Pyruvate	-87.0088	C3H4O3	0.202639	0.531404	0.00465486	1.14588	0.0719815	0.614478
Fumarate	-115.004	C4H4O4	0.158817	0.559818	0.0616368	0.986244	0.580197	0.426426
Oxoglutarate	-145.014	C5H6O5	0.337635	-0.830015	0.741828	-0.40277	0.903934	0.427245
(Iso)citrate	-191.02	C6H8O7	0.986658	-0.947195	0.910624	1.0132	0.805268	1.9604
Aconitate	-173.009	C6H6O6	0.769648	-0.892386	0.458614	1.4079	0.108397	2.30029
Succinate	-117.019	C4H6O4	0.878184	0.0680783	0.61006	-0.797185	0.266889	-0.865263
Dodecanedioic acid	-229.145	C12H22O4	0.0399478	-1.12582	0.548539	-0.0910786	0.559598	1.03474
10-Hydroxydecanoic acid	-187.134	C10H20O3	0.0223721	-2.90396	0.369102	-0.191742	0.657083	2.71222
	-139.113	C9H16O	0.999926	-0.480831	0.0851179	2.96295	0.0336667	3.44378
	-153.128	C10H18O	0.511948	-8.54639	0.295333	0.889666	0.01775	9.43606
	-167.144	C11H20O	0.379397	0.569143	0.131446	0.525182	0.00191626	-0.0439612
	-181.16	C12H22O	0.186723	-1.34759	0.197393	2.75033	0.00117123	4.09793
	-113.061	C6H10O2	0.466312	-0.611794	0.600171	0.159671	0.0727996	0.771465
	-127.076	C7H12O2	0.712899	-0.248745	0.205618	0.886186	0.0200969	1.13493
4-hydroxy-2-octenal	-141.092	C8H14O2	0.768077	-0.482841	0.102521	1.28356	0.00785336	1.76641
	-155.108	C9H16O2	0.896124	-0.759228	0.217214	0.47688	0.0491198	1.23611
4-hydroxy-2-decanal	-169.123	C10H18O2	0.492081	-2.28747	0.0273666	0.9907	0.000224534	3.27817
	-183.139	C11H20O2	0.0793963	-1.0156	0.417657	0.458581	0.00206912	1.47418
	-197.155	C12H22O2	0.164556	-0.589633	0.0933604	1.27621	0.000197169	1.86584
	-211.17	C13H24O2	0.897176	-0.256304	0.011309	1.84487	0.000577932	2.10117
	-225.186	C14H26O2	0.477451	0.375917	0.00444335	1.88197	0.0190953	1.50606
4-hydroxy-2-pentadecenal	-239.202	C15H28O2	0.99418	-0.0219448	0.00589817	2.15402	0.00134364	2.17597
	-253.217	C16H30O2	0.999166	-0.322993	0.00415372	1.69136	0.000694141	2.01436
4-hydroxy-2,6-heptadienal	-125.061	C7H10O2	0.488395	-0.49825	0.948567	-0.0124364	0.337724	0.485814
	-139.076	C8H12O2	0.929895	-0.108522	0.128278	0.993807	0.12559	1.10233
4-hydroxy-2,6-nonadienal	-153.092	C9H14O2	0.164323	-1.64819	0.345918	0.484111	0.00351965	2.1323
	-167.108	C10H16O2	0.0478279	-1.496	0.23257	0.0747285	0.000219027	1.57072
4-hydroxy-2,6-undecadienal	-181.123	C11H18O2	0.191109	-0.728391	0.144038	1.41044	0.000622176	2.13883
	-195.139	C12H20O2	0.252387	-0.764027	0.115834	1.17515	0.000663384	1.93918
4-hydroxy-2,6-tridecadienal	-209.155	C13H22O2	0.659409	-0.710951	0.334207	1.39248	0.0400362	2.10343
	-223.17	C14H24O2	0.128325	-1.23565	0.99859	0.710288	0.197875	1.94594
	-237.186	C15H26O2	0.998755	-0.377321	0.179784	4.8601	0.0865891	5.23742
	-117.056	C5H10O3	0.202975	-1.00995	0.963259	-0.67886	0.416139	0.331087
	-145.087	C7H14O3	0.605975	-0.114308	0.87658	-0.11362	0.95125	0.000687841
8-hydroxyoctanoic acid	-159.103	C8H16O3	0.237353	-0.488627	0.970156	-0.346912	0.445021	0.141715
9-hydroxynonanoic acid*	-173.118	C9H18O3	0.288753	-0.458924	0.88325	-0.694767	0.686267	-0.235843
11-Hydroxyundecanoic acid	-201.15	C11H22O3	0.851786	0.122279	0.999462	0.310043	0.856075	0.187764
12-hydroxydodecanoic acid*	-215.165	C12H24O3	0.499995	-0.34912	0.996493	0.423628	0.617426	0.772748
	-243.197	C14H28O3	0.285375	-0.439041	0.806262	0.831535	0.0889362	1.27058
	-257.213	C15H30O3	0.999519	-0.93044	0.929085	0.794487	0.891573	1.72493
	-115.04	C5H8O3	0.318815	-0.391111	0.953029	-0.0314467	0.218979	0.359664
7-oxoheptanoic acid*	-143.071	C7H12O3	0.520439	-0.144275	0.78873	0.415039	0.183406	0.559314
8-oxooctanoic acid*	-157.087	C8H14O3	0.643867	-0.220588	0.735472	0.391376	0.209901	0.611964
9-oxonananoic acid*	-171.103	C9H16O3	0.446393	-0.266767	0.800257	0.0326015	0.154826	0.299369
10-oxodecanoic acid	-185.118	C10H18O3	0.0680657	-0.792333	0.977484	0.165245	0.0605006	0.957578
11-oxoundecanoic acid*	-199.134	C11H20O3	0.258115	-0.546837	0.585383	0.431049	0.0276954	0.977886
12-oxododecanoic acid*	-213.15	C12H22O3	0.420309	-0.0460724	0.770924	0.611669	0.126266	0.657741
	-227.165	C13H24O3	0.478362	-0.139515	0.899578	0.661574	0.258756	0.801089
	-241.181	C14H26O3	0.67037	-0.151578	0.732087	0.768876	0.222279	0.920455
	-255.197	C15H28O3	0.947066	0.394836	0.761913	0.11568	0.507131	-0.279156
Hexanedioic acid*	-145.051	C6H10O4	0.725554	-0.25998	0.242397	-1.0159	0.454657	-0.755921
Heptanedioic acid	-159.066	C7H12O4	0.246481	-0.629623	0.0693034	-1.03054	0.480586	-0.400919
Octanedioic acid	-173.082	C8H14O4	0.126474	-0.539593	0.215717	-1.01532	0.981946	-0.475731
Nonanedioic acid	-187.098	C9H16O4	0.205055	-0.729318	0.194163	-1.45659	0.881247	-0.727273
Decanedoic acid	-201.113	C10H18O4	0.139714	-1.20894	0.697687	-0.200202	0.0215372	1.00874
Undecanedioic acid	-215.129	C11H20O4	0.706697	-0.35544	0.713776	-0.387069	0.979762	-0.0316285
Dedecanedioic acid	-229.145	C12H22O4	0.0399478	-1.12582	0.548539	-0.0910786	0.559598	1.03474
Tridecanedioic acid*	-243.16	C13H24O4	0.39665	-1.22697	0.816667	-0.498952	0.88065	0.728022
Tetradecanedioic acid	-257.176	C14H26O4	0.742688	-0.55923	0.933719	-0.247355	0.963549	0.311875

## Sheet: Table S9
m/z	Assigned Molecular Formula	p-value	q-value	r
-165.019	C8H6O4	1.10087e-06	0.00254404	-0.698131
115.112	C7H14O	3.67516e-06	0.00424655	0.672968
-73.9965	unassignable	1.07053e-05	0.0049479	-0.648441
-149.024	C8H6O3	7.97337e-06	0.0049479	-0.655425
-331.134	C22H20O3	1.0344e-05	0.0049479	-0.649264
-91.0286	unassignable	1.89238e-05	0.00728864	-0.634419
116.115	unassignable	3.1935e-05	0.00913695	0.620899
-96.9931	C4H2O3	3.07574e-05	0.00913695	-0.621891
-101.016	unassignable	3.55874e-05	0.00913695	-0.61802
-254.221	unassignable	3.95377e-05	0.00913695	-0.615194
-89.0131	unassignable	7.73181e-05	0.0158036	-0.596523
-163.004	C8H4O4	9.57402e-05	0.0158036	-0.59032
-190.999	C9H4O5	9.11548e-05	0.0158036	-0.591756
-279.233	C18H32O2	9.29511e-05	0.0158036	-0.591186
-161.024	C9H6O3	0.000107048	0.0164922	-0.587029
91.0589	unassignable	0.000144992	0.0209418	0.5779
91.0584	unassignable	0.000155345	0.0210161	0.575787
92.9859	unassignable	0.000201005	0.0210161	0.56776
-85.0659	C5H10O	0.000182425	0.0210161	-0.570806
-87.0143	unassignable	0.000243693	0.0210161	-0.561624
-89.0171	unassignable	0.000188415	0.0210161	-0.569795
-89.0187	unassignable	0.000192584	0.0210161	-0.569108
-98.0373	unassignable	0.000245542	0.0210161	0.56138
-214.189	unassignable	0.000220315	0.0210161	-0.564852
-214.995	C6H4O7N2	0.000245214	0.0210161	-0.561423
-223.098	C12H16O4	0.00021671	0.0210161	-0.565377
-281.138	C15H22O5	0.000179402	0.0210161	-0.571327
-122.033	unassignable	0.000260825	0.0215269	-0.55943
91.0574	unassignable	0.000353828	0.0216621	0.54939
92.0607	unassignable	0.000309246	0.0216621	0.553863
92.7738	unassignable	0.00031454	0.0216621	0.553303
-156.075	unassignable	0.000353286	0.0216621	-0.549441
-161.036	C8H6O2N2	0.000322658	0.0216621	-0.55246
-193.051	C10H10O4	0.0003562	0.0216621	-0.549167
-201.15	C11H22O3	0.000306196	0.0216621	-0.55419
-213.186	C13H26O2	0.000334371	0.0216621	-0.551276
-214.153	unassignable	0.000283113	0.0216621	-0.556762
-313.077	C23H10N2	0.00035511	0.0216621	-0.549269
-200.101	unassignable	0.000383261	0.0221424	-0.546706
-205.087	C12H14O3	0.000375231	0.0221424	-0.54742
92.0569	H5ON5	0.000408757	0.0230394	0.544526
-146.09	unassignable	0.00043332	0.0238424	-0.542538
-87.0088	C3H4O3	0.000450193	0.0241947	-0.54123
-103.029	unassignable	0.000495346	0.0243604	-0.537934
-111.02	C4H4O2N2	0.000475504	0.0243604	-0.539348
-198.04	C8H9O5N	0.000495441	0.0243604	-0.537927
-329.264	C11H30N12	0.000480246	0.0243604	-0.539005
-148.016	unassignable	0.000509009	0.0245061	-0.536989
-239.06	unassignable	0.000554302	0.0261421	-0.534011
-97.0124	unassignable	0.000575893	0.0266171	-0.532668
-101.017	unassignable	0.000623453	0.0282503	-0.529859
-168.074	unassignable	0.000640241	0.0284531	-0.528913
-156.111	unassignable	0.000668711	0.0286177	-0.527359
-283.067	C9H16O10	0.000662429	0.0286177	-0.527697
-71.0502	C4H8O	0.000698668	0.0293561	-0.525785
217.107	C10H16O5	0.000821615	0.0298034	-0.519898
-89.0302	unassignable	0.0007924	0.0298034	-0.521222
-101.031	unassignable	0.000792214	0.0298034	-0.521231
-156.996	unassignable	0.000814783	0.0298034	-0.520204
-185.082	C9H14O4	0.000825383	0.0298034	-0.51973
-239.202	C15H28O2	0.000811777	0.0298034	-0.520339
-242.221	unassignable	0.000815345	0.0298034	-0.520178
-255.088	C12H16O6	0.000814793	0.0298034	-0.520203
-284.268	unassignable	0.000736671	0.0298034	-0.523873
-162.02	C8H5O3N	0.000864794	0.0302802	-0.518015
-177.056	C10H10O3	0.000853108	0.0302802	-0.518516
157.159	C10H20O	0.000934434	0.0305451	0.515148
-58.0379	unassignable	0.000961055	0.0305451	-0.514101
-89.0318	unassignable	0.000978101	0.0305451	-0.513445
-147.02	C7H4O2N2	0.000920407	0.0305451	-0.51571
-147.081	C10H12O	0.000965919	0.0305451	-0.513913
-150.056	C8H9O2N	0.000965842	0.0305451	-0.513916
-257.239	unassignable	0.000907365	0.0305451	-0.516239
-282.252	unassignable	0.000896189	0.0305451	-0.516698
-74.9973	unassignable	0.00103631	0.0318414	-0.511277
-143.994	unassignable	0.00106095	0.0318414	-0.510392
-209.155	C13H22O2	0.00105664	0.0318414	-0.510545
-281.124	C11H22O8	0.00108066	0.0320173	-0.509696
96.9952	unassignable	0.00114285	0.0322147	0.507574
143.143	C9H18O	0.00116686	0.0322147	0.506782
206.198	C8H23ON5	0.0011608	0.0322147	0.506981
-68.9981	C3H2O2	0.0011849	0.0322147	-0.506196
-179.092	C7H16O5	0.00117864	0.0322147	-0.506399
-223.061	C11H12O5	0.00117685	0.0322147	-0.506457
-297.278	C15H34N6	0.00118271	0.0322147	-0.506267
-283.119	C14H20O6	0.0012196	0.0327724	-0.505092
-172.07	unassignable	0.00127573	0.0331253	-0.503362
-257.213	C15H30O3	0.00124846	0.0331253	-0.504194
-314.243	C12H29ON9	0.00126782	0.0331253	-0.503602
-72.9901	unassignable	0.00137544	0.0345497	-0.500449
-255.261	unassignable	0.00135817	0.0345497	-0.50094
-269.232	unassignable	0.0013721	0.0345497	-0.500543
-109.041	C5H6ON2	0.00142066	0.0346544	-0.499189
-158.113	unassignable	0.0014246	0.0346544	-0.49908
-177.019	C9H6O4	0.00140966	0.0346544	-0.499492
-148.033	unassignable	0.0014829	0.0356969	-0.497511
-231.015	C8H8O8	0.00150917	0.0359547	-0.496821
209.117	C12H16O3	0.00155594	0.0363201	0.495619
-281.249	C18H34O2	0.00154965	0.0363201	-0.495779
92.0576	unassignable	0.00159059	0.0367241	0.494749
-227.056	C10H12O6	0.00160503	0.0367241	-0.494392
-94.038	unassignable	0.00163352	0.0370095	0.493694
222.222	C15H27N	0.00169252	0.0372507	0.492283
-69.001	unassignable	0.00166107	0.0372507	-0.49303
-225.222	C15H30O	0.00168409	0.0372507	-0.492482
71.0499	unassignable	0.00171664	0.0374252	0.491719
71.0502	unassignable	0.00175052	0.0376403	0.490938
75.069	unassignable	0.00179166	0.0376403	0.490007
-172.106	unassignable	0.00178604	0.0376403	-0.490133
-301.237	C13H30O2N6	0.00177535	0.0376403	-0.490374
91.0559	unassignable	0.00181984	0.0378879	0.48938
-93.0346	C6H6O	0.00188971	0.0389913	0.487862
-146.054	unassignable	0.00192098	0.039112	-0.487199
-253.217	C16H30O2	0.00192941	0.039112	-0.487022
75.0715	unassignable	0.00207067	0.0391457	0.484149
151.131	unassignable	0.00203176	0.0391457	0.484923
-114.064	unassignable	0.00208644	0.0391457	-0.483839
-178.983	unassignable	0.00211605	0.0391457	0.483263
-179.071	C10H12O3	0.00205894	0.0391457	-0.484381
-184.025	C7H7O5N	0.00211741	0.0391457	-0.483236
-185.009	C7H6O6	0.00199924	0.0391457	-0.485579
-191.035	C10H8O4	0.0020759	0.0391457	-0.484046
-229.181	C13H26O3	0.00202237	0.0391457	-0.485111
-251.129	C14H20O4	0.00200027	0.0391457	-0.485558
-267.216	C9H28O3N6	0.00196212	0.0391457	-0.486341
-102.02	C3H5O3N	0.00216681	0.0394282	-0.482291
-283.231	unassignable	0.00216044	0.0394282	-0.482412
171.174	C11H22O	0.00224595	0.0402387	0.480815
-225.186	C14H26O2	0.00224618	0.0402387	-0.48081
-123.02	C5H4O2N2	0.00229054	0.040407	-0.480003
-123.082	C8H12O	0.00228423	0.040407	-0.480117
-172.062	C7H11O4N	0.00235534	0.0412353	-0.478848
73.0468	unassignable	0.00244307	0.0420821	0.477327
120.11	unassignable	0.00247269	0.0420821	0.476824
-72.9931	unassignable	0.00247655	0.0420821	-0.476759
-170.01	C6H5O5N	0.00245237	0.0420821	-0.477169
117.07	C9H8	0.00257474	0.0420925	0.475132
217.12	C10H12N6	0.00255584	0.0420925	-0.475441
-123.086	unassignable	0.00251807	0.0420925	-0.476065
-124.004	C5H3O3N	0.00258644	0.0420925	-0.474942
-186.085	unassignable	0.0025362	0.0420925	-0.475764
-283.297	unassignable	0.00258301	0.0420925	-0.474998
109.065	C7H8O	0.00272682	0.0437607	0.472717
-209.119	C12H18O3	0.00271955	0.0437607	-0.472829
-89.0244	C3H6O3	0.00278231	0.0441828	-0.471864
-90.0277	unassignable	0.00280791	0.0441828	-0.471476
-166.095	unassignable	0.0028296	0.0441828	-0.47115
-191.056	C7H12O6	0.00281737	0.0441828	-0.471334
-164.998	C11H2O2	0.00290767	0.0450971	-0.469993
-237.186	C15H26O2	0.00294535	0.045377	-0.469444
-240.061	unassignable	0.00296679	0.0454046	-0.469134
131.089	unassignable	0.00301163	0.0454883	0.468493
219.195	C12H26O3	0.00300257	0.0454883	-0.468622
-144.038	unassignable	0.00307417	0.0461315	-0.467613
-175.04	C10H8O3	0.00328307	0.0489484	-0.464781
147.065	C6H10O4	0.00336521	0.0498515	0.46371
-158.09	unassignable	0.00341845	0.0503175	-0.463028
-151.998	unassignable	0.00350583	0.0506361	-0.461929
-203.092	C9H16O5	0.00349494	0.0506361	-0.462065
-205.123	C13H18O2	0.00348395	0.0506361	-0.462202
-183.103	C10H16O3	0.00356594	0.0511845	-0.461187
-136.017	unassignable	0.00362985	0.0514625	-0.460409
-165.979	unassignable	0.00361524	0.0514625	-0.460586
109.099	unassignable	0.00372422	0.0518017	0.459283
-142.059	unassignable	0.0037123	0.0518017	-0.459424
-162.056	C9H9O2N	0.00368167	0.0518017	-0.459788
-241.217	C15H30O2	0.00375849	0.0518017	-0.45888
-314.244	C16H33O3N3	0.00376585	0.0518017	-0.458794
-257.176	C14H26O4	0.00379582	0.051905	-0.458445
-72.9962	unassignable	0.00389482	0.0529454	-0.457308
-116.04	unassignable	0.00400394	0.0541105	-0.456084
-203.02	C7H8O7	0.00406785	0.0546545	-0.45538
109.068	unassignable	0.00413266	0.0552043	0.454677
-179.035	C9H8O4	0.00417015	0.0553851	-0.454274
-155.994	C5H3O5N	0.00419674	0.0554197	-0.45399
-147.045	C9H8O2	0.00439474	0.0577046	-0.451925
-140.007	unassignable	0.00445022	0.058103	-0.451361
71.0491	C4H6O	0.00448472	0.0581638	0.451013
-152.012	unassignable	0.00453038	0.0581638	-0.450557
-153.039	unassignable	0.00452938	0.0581638	-0.450567
-180.078	C8H11O2N3	0.00478786	0.0608878	-0.448054
-231.175	C16H24O	0.00479526	0.0608878	-0.447984
117.073	unassignable	0.00490323	0.0619187	0.44697
-171.066	C8H12O4	0.00499478	0.0627319	-0.446126
-139.999	C5H3O4N	0.00510222	0.0637349	-0.445152
-57.0346	C3H6O	0.00523305	0.0646701	-0.443989
-162.954	unassignable	0.00520662	0.0646701	-0.444222
-123.009	C6H4O3	0.00533465	0.0652279	-0.443104
-240.059	unassignable	0.0053208	0.0652279	-0.443224
-211.061	C10H12O5	0.00543272	0.0660775	-0.442263
-247.17	C16H24O2	0.0055232	0.0668263	-0.441498
120.089	unassignable	0.00562368	0.0674453	0.440662
-211.17	C13H24O2	0.00563273	0.0674453	-0.440587
-213.041	C9H10O6	0.00568074	0.0676696	-0.440193
-227.129	C12H20O4	0.00578386	0.0685446	-0.439355
-117.044	unassignable	0.00583298	0.0685555	-0.438961
-167.021	C5H4O3N4	0.00590344	0.0685555	-0.4384
-184.984	C5H2O6N2	0.00585982	0.0685555	-0.438746
-255.233	C16H32O2	0.00587649	0.0685555	-0.438614
-112.988	C4H2O4	0.00599594	0.0692815	-0.437672
88.0474	unassignable	0.00627548	0.0700595	0.43553
89.0709	C3H8ON2	0.00625894	0.0700595	-0.435655
127.021	unassignable	0.00623551	0.0700595	0.435831
-59.9835	unassignable	0.00621856	0.0700595	0.43596
-174.122	unassignable	0.00626734	0.0700595	-0.435591
-191.071	C11H12O3	0.00618188	0.0700595	-0.436238
-231.051	C9H12O7	0.00626598	0.0700595	-0.435602
-183.066	C9H12O4	0.00631246	0.0701334	-0.435253
-146.988	C11O	0.00642706	0.0707266	-0.434403
-186.122	unassignable	0.00640947	0.0707266	-0.434533
-181.036	unassignable	0.00646777	0.0708374	-0.434104
-59.0251	unassignable	0.00668948	0.0717842	-0.432505
-114.003	unassignable	0.00673181	0.0717842	-0.432205
-115.071	unassignable	0.00676392	0.0717842	-0.431978
-116.035	C4H7O3N	0.00677167	0.0717842	-0.431923
-124.016	unassignable	0.0066822	0.0717842	-0.432557
-166.015	C7H5O4N	0.00674563	0.0717842	-0.432107
-233.103	C10H18O6	0.0066405	0.0717842	-0.432854
124.084	unassignable	0.00690559	0.0728697	0.430989
-149.009	unassignable	0.00697589	0.0732768	-0.430505
-103.004	unassignable	0.00701629	0.0733678	-0.430228
-128.072	C6H11O2N	0.00715605	0.0744921	-0.429282
-255.103	C16H16O3	0.00728997	0.0755459	-0.428391
-143.096	unassignable	0.00737165	0.0760513	-0.427854
91.0532	unassignable	0.00747101	0.0762384	0.427208
-213.113	C11H18O4	0.00746595	0.0762384	-0.42724
-227.165	C13H24O3	0.00748876	0.0762384	-0.427093
-113.996	unassignable	0.00755973	0.0763977	-0.426637
-184.143	unassignable	0.00763644	0.0763977	-0.426148
-191.02	C6H8O7	0.00760313	0.0763977	-0.42636
-247.046	C9H12O8	0.00763664	0.0763977	-0.426147
-123.961	unassignable	0.00769993	0.0766988	-0.425746
-279.16	C16H24O4	0.00782037	0.0775642	-0.424993
95.0161	unassignable	0.00788499	0.0777346	0.424592
-241.181	C14H26O3	0.00790483	0.0777346	-0.42447
185.19	C12H24O	0.00802254	0.0782856	0.423749
-140.072	C7H11O2N	0.00805933	0.0782856	-0.423526
-160.106	unassignable	0.00806249	0.0782856	-0.423507
107.049	C7H6O	0.00821927	0.0784686	0.422565
119.089	unassignable	0.00823949	0.0784686	0.422444
125.132	C9H16	0.00821344	0.0784686	0.422599
-93.0395	unassignable	0.00828506	0.0784686	0.422174
-140.012	unassignable	0.00827627	0.0784686	-0.422226
-256.236	unassignable	0.00826592	0.0784686	-0.422287
-59.0012	unassignable	0.00837813	0.0790262	-0.421626
139.015	unassignable	0.00846331	0.0790299	-0.421129
-166.027	unassignable	0.00848112	0.0790299	-0.421025
-245.139	C12H22O5	0.00842616	0.0790299	-0.421345
-297.242	C14H30ON6	0.00852556	0.079125	-0.420768
109.086	C4H12O3	0.00862899	0.0797646	0.420174
-235.097	C13H16O4	0.00869877	0.0800892	-0.419776
-299.2	C16H24N6	0.00889654	0.0815851	-0.418665
119.068	unassignable	0.00894824	0.0817348	0.418377
93.0366	unassignable	0.00907359	0.0822297	0.417687
-255.124	C13H20O5	0.00906783	0.0822297	-0.417719
79.0212	unassignable	0.009146	0.0825622	-0.417292
-158.054	unassignable	0.00937238	0.0842765	-0.416074
128.109	unassignable	0.00950097	0.0843176	-0.415393
139.148	C10H18	0.00952289	0.0843176	0.415278
-113.983	unassignable	0.00946565	0.0843176	-0.415579
-257.103	C12H18O6	0.00947146	0.0843176	-0.415548
109.1	unassignable	0.0095712	0.0843645	0.415024
-156.03	C6H7O4N	0.00960436	0.0843645	-0.414851
-207.066	C11H12O4	0.0096377	0.0843645	-0.414677
126.063	unassignable	0.00973139	0.0845456	0.414192
-153.031	C6H6O3N2	0.00973156	0.0845456	-0.414191
135.065	C5H10O4	0.00978893	0.0847254	0.413896
217.122	C14H16O2	0.00986685	0.0850812	-0.413498
97.0042	unassignable	0.00996946	0.0851069	0.412977
121.068	unassignable	0.00999332	0.0851069	0.412857
191.143	C13H18O	0.010025	0.0851069	0.412697
239.095	unassignable	0.00999133	0.0851069	0.412867
-213.15	C12H22O3	0.010054	0.0851069	-0.412552
106.073	unassignable	0.0101013	0.0851882	0.412315
-162.982	C11O2	0.0101373	0.0851882	-0.412135
97.0046	unassignable	0.0104562	0.0875497	0.410568
-124.012	unassignable	0.0104957	0.0875632	-0.410376
105.074	unassignable	0.0105398	0.0876151	0.410163
-279.122	C11H16O3N6	0.010715	0.0884346	-0.409325
-283.191	C16H28O4	0.0106928	0.0884346	-0.409431
94.9905	unassignable	0.0109294	0.0898837	0.408315
-234.194	C9H25O2N5	0.0110402	0.090473	-0.407799
-154.015	C6H5O4N	0.011115	0.0907638	-0.407454
-223.028	unassignable	0.0112275	0.0913596	-0.406938
-61.996	unassignable	0.0113383	0.091616	-0.406434
-280.116	C10H15O3N7	0.0113126	0.091616	-0.406551
-115.999	unassignable	0.011393	0.091737	-0.406187
99.0821	unassignable	0.0115098	0.0917619	0.405663
-168.103	C9H15O2N	0.0115152	0.0917619	-0.405639
-240.132	C7H15ON9	0.0115097	0.0917619	-0.405663
-113.097	C7H14O	0.011624	0.092311	-0.405154
121.068	unassignable	0.0118127	0.0931923	0.404323
-217.108	C10H18O5	0.011856	0.0931923	-0.404134
-285.271	unassignable	0.0118195	0.0931923	-0.404294
94.0863	C3H11O2N	0.0119379	0.093518	0.403778
-100.012	unassignable	0.0120793	0.0936735	-0.403168
-145.087	C7H14O3	0.0120647	0.0936735	-0.403231
-243.124	C12H20O5	0.012042	0.0936735	-0.403329
81.0003	unassignable	0.0125009	0.0962962	0.401386
121.069	unassignable	0.0124766	0.0962962	0.401487
-211.046	unassignable	0.0125847	0.0966197	-0.401037
-59.017	unassignable	0.0127218	0.0971744	-0.400472
-178.1	unassignable	0.012741	0.0971744	0.400393
121.07	unassignable	0.012971	0.0982798	0.399457
-247.082	C10H16O7	0.0129292	0.0982798	-0.399626
105.055	C4H8O3	0.0131263	0.09861	0.398832
121.07	unassignable	0.013164	0.09861	0.398682
149.096	C10H12O	0.0131744	0.09861	0.39864
-158.017	unassignable	0.0131853	0.09861	-0.398597
-126.028	unassignable	0.0132838	0.0987323	-0.398206
-166.04	C10H5N3	0.0132871	0.0987323	-0.398193
85.1012	C6H12	0.0137138	0.0989381	0.396526
93.091	C4H12O2	0.0133759	0.0989381	0.397842
95.0127	C5H2O2	0.013835	0.0989381	0.396061
95.0503	unassignable	0.0140613	0.0989381	0.395201
95.0512	unassignable	0.0135799	0.0989381	0.397044
95.0516	unassignable	0.0134931	0.0989381	0.397383
97.0055	unassignable	0.0141984	0.0989381	0.394686
97.006	unassignable	0.0138766	0.0989381	0.395902
97.0063	unassignable	0.0140908	0.0989381	0.39509
110.079	unassignable	0.0142138	0.0989381	0.394628
221.084	unassignable	0.0134628	0.0989381	0.397501
222.193	C8H23O2N5	0.0141339	0.0989381	0.394928
-76.0121	unassignable	0.0139442	0.0989381	-0.395644
-84.9931	C3H2O3	0.0136559	0.0989381	-0.39675
-99.0041	unassignable	0.0140072	0.0989381	-0.395406
-118.03	C7H5ON	0.0139573	0.0989381	-0.395595
-180.03	C8H7O4N	0.013806	0.0989381	-0.396172
-184.106	unassignable	0.0134705	0.0989381	-0.397471
-215.02	C8H8O7	0.0141885	0.0989381	-0.394723
-219.067	C12H12O4	0.0137129	0.0989381	-0.39653
-285.207	C16H30O4	0.0135444	0.0989381	-0.397182
-156.038	unassignable	0.014291	0.0991762	-0.39434
119.052	unassignable	0.0143773	0.0994765	0.39402
-245.176	C13H26O4	0.0144558	0.0997211	-0.39373
169.052	unassignable	0.0145387	0.0999947	0.393425
-250.145	C14H21O3N	0.0145875	0.100032	-0.393246
117.072	unassignable	0.0146787	0.100064	0.392913
-200.174	unassignable	0.0146591	0.100064	-0.392985
119.081	C4H10O2N2	0.014786	0.10043	0.392524
-160.07	unassignable	0.0148193	0.10043	-0.392404
110.068	unassignable	0.0149047	0.100713	0.392097
-115.004	C4H4O4	0.0149648	0.100825	-0.391881
108.081	C7H9N	0.0151507	0.100924	0.391219
-104.043	unassignable	0.0151979	0.100924	-0.391052
-112.004	C4H3O3N	0.0151729	0.100924	-0.39114
-113.061	C6H10O2	0.0150875	0.100924	-0.391443
-118.041	C6H5N3	0.0151207	0.100924	-0.391325
95.0507	unassignable	0.0152482	0.100968	0.390874
-113.007	unassignable	0.0154392	0.101941	-0.390205
-74.0247	C2H5O2N	0.0155015	0.102061	-0.389988
-146.025	C8H5O2N	0.0156255	0.102293	-0.389559
-153.007	unassignable	0.015605	0.102293	-0.389629
91.0553	unassignable	0.0161138	0.102939	0.387894
117.055	C5H8O3	0.0159662	0.102939	0.388393
121.076	C7H8N2	0.0159767	0.102939	0.388357
-112.012	unassignable	0.0160376	0.102939	-0.388152
-213.077	C10H14O5	0.0160692	0.102939	-0.388045
-215.056	C9H12O6	0.0160401	0.102939	-0.388143
-249.098	C10H18O7	0.0159509	0.102939	-0.388445
-257.139	C13H22O5	0.016125	0.102939	-0.387857
-313.237	C14H30O2N6	0.0158328	0.102939	-0.388847
123.08	C8H10O	0.0162464	0.103234	0.38745
235.242	C17H30	0.0163052	0.103234	0.387254
-154.087	C8H13O2N	0.0162898	0.103234	-0.387305
159.14	unassignable	0.0164638	0.103681	0.386728
169.068	unassignable	0.0164655	0.103681	0.386722
-150.02	C7H5O3N	0.0165167	0.10372	-0.386554
97.4419	unassignable	0.0166804	0.104271	-0.386016
-253.108	C13H18O5	0.0166946	0.104271	-0.38597
99.0826	unassignable	0.0168665	0.104778	0.385411
-61.0047	H2O2N2	0.0168298	0.104778	0.38553
121.072	unassignable	0.0171304	0.105307	0.384562
218.11	unassignable	0.0172937	0.105307	-0.384043
219.211	C16H26	0.0172207	0.105307	-0.384275
-154.027	unassignable	0.0172972	0.105307	-0.384032
-169.014	C7H6O5	0.0173162	0.105307	-0.383971
-195.066	C10H12O4	0.0171245	0.105307	-0.384581
-200.137	unassignable	0.0171772	0.105307	-0.384413
-299.221	C13H28O2N6	0.0173075	0.105307	-0.383999
-172.001	unassignable	0.0176137	0.106836	-0.383036
-139.004	C6H4O4	0.0176918	0.106871	-0.382793
-215.129	C11H20O4	0.0177121	0.106871	-0.38273
85.0294	unassignable	0.0179273	0.107582	0.382065
95.0491	C6H6O	0.0179849	0.107582	0.381888
-75.0043	unassignable	0.0180626	0.107582	-0.38165
-157.087	C8H14O3	0.0180622	0.107582	-0.381651
-287.221	C12H28O2N6	0.0179999	0.107582	-0.381842
121.074	unassignable	0.0182158	0.108215	0.381183
-197.046	C9H10O5	0.0183227	0.108571	-0.38086
199.206	C13H26O	0.0183888	0.108684	0.380661
73.0455	unassignable	0.0185134	0.109142	0.380286
-102.028	unassignable	0.018617	0.109218	-0.379977
-199.992	unassignable	0.0186209	0.109218	0.379965
-111.045	C6H8O2	0.0187823	0.109886	-0.379486
-168.111	unassignable	0.0189394	0.110525	-0.379023
108.053	unassignable	0.018991	0.110547	0.378872
109.066	unassignable	0.019088	0.110833	0.378588
94.0263	unassignable	0.0195385	0.111916	0.377286
110.073	unassignable	0.0196147	0.111916	0.377069
114.019	C4H3O3N	0.0195456	0.111916	0.377266
201.185	C12H24O2	0.0195708	0.111916	0.377194
-84.0173	unassignable	0.0198617	0.111916	-0.376368
-87.0127	unassignable	0.0199042	0.111916	-0.376248
-144.075	unassignable	0.0198136	0.111916	-0.376504
-146.962	unassignable	0.0195459	0.111916	-0.377265
-158.046	C6H9O4N	0.019886	0.111916	-0.376299
-170.09	unassignable	0.0198665	0.111916	-0.376354
-195.103	C11H16O3	0.0194786	0.111916	-0.377458
-209.082	C11H14O4	0.0198207	0.111916	-0.376484
-283.264	C18H36O2	0.0194315	0.111916	-0.377593
-124.004	C5H3O3N	0.0200467	0.112444	-0.375847
104.042	unassignable	0.0202264	0.113177	0.375346
143.034	C6H6O4	0.0203442	0.113561	0.37502
94.0732	unassignable	0.0204385	0.113813	0.374759
-251.041	C8H12O9	0.0206846	0.114907	-0.374084
87.045	unassignable	0.0207586	0.115041	0.373883
100.052	unassignable	0.0209227	0.115673	0.373438
-223.046	C7H12O8	0.0210741	0.116144	-0.37303
-255.197	C15H28O3	0.0211084	0.116144	-0.372938
108.057	unassignable	0.0212413	0.116246	0.372582
114.099	unassignable	0.0214791	0.116246	0.37195
121.067	unassignable	0.0213144	0.116246	0.372387
-61.9931	unassignable	0.0213741	0.116246	-0.372229
-116.983	unassignable	0.0214249	0.116246	-0.372094
-145.029	C9H6O2	0.0213887	0.116246	-0.37219
-228.205	unassignable	0.0214578	0.116246	-0.372007
60.0492	unassignable	0.0219503	0.117114	-0.370716
132.092	unassignable	0.0217603	0.117114	0.371211
196.17	C12H21ON	0.021826	0.117114	0.371039
222.17	C10H23O4N	0.021896	0.117114	0.370857
222.185	C14H23ON	0.0216967	0.117114	0.371377
-171.103	C9H16O3	0.0219941	0.117114	-0.370602
-184.062	C8H11O4N	0.0218854	0.117114	-0.370884
221.154	C14H20O2	0.0220844	0.117133	0.370368
-109.066	C7H10O	0.0220991	0.117133	-0.37033
115.97	unassignable	0.0225254	0.117314	0.369239
116.016	unassignable	0.0225636	0.117314	-0.369141
209.132	C16H16	0.0223076	0.117314	0.369794
223.133	C13H18O3	0.0223236	0.117314	0.369753
-115.015	C3H4O3N2	0.0224635	0.117314	-0.369396
-155.035	C7H8O4	0.0225578	0.117314	-0.369156
-158.117	unassignable	0.0224143	0.117314	-0.369521
-217.144	C11H22O4	0.0225901	0.117314	-0.369074
-225.15	C13H22O3	0.0224929	0.117314	-0.369321
145.104	unassignable	0.02275	0.117879	0.36867
109.028	C6H4O2	0.0228639	0.118172	0.368384
-96.9766	unassignable	0.0229088	0.118172	-0.368271
-61.9941	unassignable	0.0231046	0.118916	-0.367782
142.131	unassignable	0.0234722	0.119742	0.366873
-101.024	C4H6O3	0.0233725	0.119742	-0.367119
-152.072	C8H11O2N	0.0234094	0.119742	-0.367028
-174.049	unassignable	0.0234222	0.119742	-0.366996
88.0519	unassignable	0.0236532	0.119927	0.36643
94.0281	unassignable	0.0236643	0.119927	0.366403
-123.028	unassignable	0.0235956	0.119927	-0.366571
-195.139	C12H20O2	0.0237647	0.120173	-0.366159
103.112	C6H14O	0.0238652	0.120417	0.365915
94.0777	unassignable	0.0239869	0.120768	0.365621
93.0547	C3H8O3	0.0240592	0.120869	0.365446
-280.115	C9H19O7N3	0.0243428	0.122028	-0.364767
97.973	unassignable	0.0244348	0.122224	-0.364548
139.123	C8H14N2	0.0245998	0.122784	-0.364158
91.039	C3H6O3	0.0248493	0.12301	0.363571
121.065	C8H8O	0.0248681	0.12301	0.363527
122.081	C4H11O3N	0.0250177	0.12301	0.363178
151.123	C9H14N2	0.0249628	0.12301	0.363306
236.173	C8H21O3N5	0.0248681	0.12301	-0.363527
-148.04	C8H7O2N	0.0247359	0.12301	-0.363837
-271.101	unassignable	0.0249931	0.12301	-0.363235
297.278	C19H36O2	0.0251979	0.123632	-0.362759
97.0051	unassignable	0.0255281	0.123903	0.361999
101.085	unassignable	0.025663	0.123903	0.36169
132.088	unassignable	0.0253427	0.123903	0.362425
137.134	unassignable	0.0253646	0.123903	-0.362374
-137.061	C8H10O2	0.0255269	0.123903	-0.362001
-143.071	C7H12O3	0.0256819	0.123903	-0.361647
-229.108	C11H18O5	0.025642	0.123903	-0.361738
-241.108	C12H18O5	0.0255855	0.123903	-0.361867
-198.085	unassignable	0.0257642	0.124041	-0.36146
135.022	unassignable	0.0258822	0.12435	0.361192
94.0413	unassignable	0.0261068	0.125146	0.360685
119.07	C5H10O3	0.0262645	0.125146	0.360332
-76.9702	unassignable	0.0262154	0.125146	-0.360442
-142.064	unassignable	0.0262516	0.125146	-0.36036
-156.006	unassignable	0.0264047	0.125555	-0.360019
-170.993	C6H4O6	0.0265645	0.126056	-0.359663
122.068	unassignable	0.0268188	0.126954	0.359102
-61.995	unassignable	0.0269185	0.126954	-0.358883
-161.009	C5H6O6	0.0269107	0.126954	-0.3589
114.011	unassignable	0.0272614	0.128107	0.358135
159.138	C9H18O2	0.0274402	0.128107	0.357748
171.08	C12H10O	0.0273993	0.128107	0.357837
-139.076	C8H12O2	0.027405	0.128107	-0.357824
-144.067	C6H11O3N	0.0273035	0.128107	-0.358044
81.0686	unassignable	0.0278313	0.128633	0.35691
84.057	unassignable	0.0276662	0.128633	0.357263
169.05	C8H8O4	0.0277849	0.128633	0.357009
-96.9601	unassignable	0.0277677	0.128633	-0.357045
-247.119	C11H20O6	0.0276752	0.128633	-0.357243
-193.035	C6H10O7	0.0282592	0.13035	-0.356003
152.016	unassignable	0.0286616	0.131943	-0.35516
136.017	unassignable	0.0288702	0.132451	0.354727
-136.053	unassignable	0.0288866	0.132451	-0.354693
-145.051	C6H10O4	0.0290909	0.133124	-0.354272
81.0013	unassignable	0.0292742	0.133693	0.353896
-249.134	C11H22O6	0.0293311	0.133693	-0.35378
147.138	C8H18O2	0.0294198	0.133834	0.353599
-329.155	C23H22O2	0.0294872	0.133877	-0.353461
133.05	C5H8O4	0.0297827	0.134245	0.352863
165.116	unassignable	0.0298006	0.134245	-0.352827
-59.0179	unassignable	0.02979	0.134245	-0.352848
-115.032	unassignable	0.0297122	0.134245	-0.353005
116.485	unassignable	0.0298886	0.134379	0.35265
119.034	C4H6O4	0.0299561	0.134421	0.352514
-89.0074	unassignable	0.0301006	0.134661	-0.352225
-251.148	C8H16N10	0.030126	0.134661	-0.352174
-221.181	unassignable	0.0305102	0.136115	-0.35141
-115.046	unassignable	0.0306725	0.136575	-0.35109
-98.9558	unassignable	0.0307764	0.136774	-0.350886
136.018	C10HN	0.0310194	0.13759	0.35041
-112.049	unassignable	0.0310962	0.137666	-0.350261
116.031	unassignable	0.0312706	0.138173	-0.349922
-99.0815	C6H12O	0.0314962	0.138905	-0.349486
-190.015	C9H5O4N	0.0318294	0.140107	-0.348847
60.0505	unassignable	0.0320978	0.140752	-0.348336
119.06	C7H6N2	0.032053	0.140752	0.348421
-156.08	unassignable	0.0322109	0.140981	-0.348122
121.032	unassignable	0.0324126	0.141171	0.347742
-221.182	unassignable	0.0323466	0.141171	0.347866
-237.15	C14H22O3	0.0324378	0.141171	-0.347695
-158.009	C5H5O5N	0.0327666	0.142067	-0.347079
-165.056	C9H10O3	0.0327522	0.142067	-0.347106
201.164	C15H20	0.0329021	0.142121	0.346827
217.143	C11H20O4	0.0328803	0.142121	-0.346867
98.0362	unassignable	0.0332968	0.143558	0.346097
-140.043	unassignable	0.0334886	0.144116	-0.345745
-166.064	unassignable	0.0335662	0.144182	-0.345602
-142.087	C7H13O2N	0.0338264	0.14503	-0.345128
-186.159	unassignable	0.034197	0.146347	-0.344458
-95.9523	unassignable	0.0342755	0.146412	-0.344317
87.5296	unassignable	0.0347068	0.147981	-0.343546
165.112	C7H16O4	0.0352082	0.148194	-0.342659
202.98	unassignable	0.0351938	0.148194	0.342684
217.195	C16H24	0.0350229	0.148194	0.342985
297.314	C20H40O	0.035306	0.148194	-0.342487
-77.9959	unassignable	0.0353187	0.148194	0.342465
-112.999	C3H2O3N2	0.0353309	0.148194	-0.342443
-121.03	C7H6O2	0.0350044	0.148194	-0.343018
-128.011	unassignable	0.0350454	0.148194	-0.342946
-231.124	C11H20O5	0.035334	0.148194	-0.342438
-185.155	C11H22O2	0.0356422	0.149216	-0.3419
91.0527	unassignable	0.0360242	0.149718	0.341238
107.107	C5H14O2	0.0359985	0.149718	0.341282
-75.0132	unassignable	0.0358632	0.149718	-0.341516
-215.165	C12H24O3	0.0360859	0.149718	-0.341131
-234.158	C8H21O3N5	0.036016	0.149718	-0.341252
96.0555	C4H5N3	0.0364601	0.150999	0.340489
135.014	unassignable	0.0367418	0.151768	0.340009
-142.015	C5H5O4N	0.0367901	0.151768	-0.339927
-182.046	C8H9O4N	0.0368429	0.151768	-0.339838
-181.087	C10H14O3	0.0373418	0.15355	-0.338997
-61.9965	unassignable	0.0376288	0.153977	-0.338518
-142.999	C5H4O5	0.0376457	0.153977	-0.33849
-170.047	C8H5N5	0.0375494	0.153977	-0.33865
156.146	unassignable	0.0377615	0.154035	0.338297
189.127	C13H16O	0.0377931	0.154035	0.338245
96.0525	unassignable	0.0379719	0.15422	0.337948
180.138	C11H17ON	0.0379518	0.15422	0.337982
109.084	unassignable	0.038162	0.15472	0.337635
-118.023	unassignable	0.0383696	0.154747	-0.337294
-139.04	C7H8O3	0.0383683	0.154747	-0.337296
-197.118	C11H18O3	0.0382675	0.154747	-0.337461
105.07	C8H8	0.0388967	0.156488	0.336435
227.164	C13H22O3	0.0389366	0.156488	-0.33637
-93.0407	unassignable	0.0390507	0.156674	0.336185
-101.983	unassignable	0.0394446	0.157164	-0.335551
-155.01	C5H4O4N2	0.0393561	0.157164	-0.335694
-235.119	C10H20O6	0.039445	0.157164	-0.335551
-241.145	C13H22O4	0.0394103	0.157164	-0.335606
166.123	C10H15ON	0.0396814	0.157293	0.335173
-127.975	unassignable	0.0396568	0.157293	-0.335212
-143.023	unassignable	0.0396256	0.157293	-0.335262
75.0441	C3H6O2	0.0400809	0.158376	0.334538
137.57	unassignable	0.0400917	0.158376	-0.334521
121.05	C4H8O4	0.0404695	0.15859	0.333926
137.117	C6H16O3	0.0404978	0.15859	0.333882
151.112	C10H14O	0.0406156	0.15859	0.333697
207.12	C5H14O3N6	0.040292	0.15859	0.334205
235.21	unassignable	0.0407635	0.15859	0.333466
-123.049	unassignable	0.0404235	0.15859	0.333998
-144.03	C5H7O4N	0.0406798	0.15859	-0.333597
-165.004	unassignable	0.0407431	0.15859	-0.333498
-271.174	C8H20ON10	0.0406254	0.15859	-0.333682
-164.116	unassignable	0.0412505	0.160067	-0.33271
-297.046	C22H6N2	0.0412817	0.160067	-0.332661
162.128	C11H15N	0.0413804	0.160139	0.332509
-115.085	unassignable	0.0414582	0.160139	-0.332389
-269.195	C9H22N10	0.0415083	0.160139	-0.332312
91.052	unassignable	0.0417057	0.160365	0.332009
133.061	C4H8O3N2	0.0416682	0.160365	0.332067
-171.055	unassignable	0.0417947	0.160441	-0.331873
101.087	unassignable	0.0419655	0.160829	0.331612
-247.131	C11H16ON6	0.0420937	0.161054	-0.331417
110.081	C3H11O3N	0.0425767	0.161425	0.330686
137.13	unassignable	0.0425344	0.161425	0.33075
157.974	unassignable	0.0427215	0.161425	0.330468
171.138	C10H18O2	0.0426459	0.161425	-0.330582
222.157	C7H19O3N5	0.0423761	0.161425	0.330989
-144.007	unassignable	0.0428893	0.161425	-0.330217
-160.957	unassignable	0.0426585	0.161425	-0.330563
-168.03	C7H7O4N	0.0427844	0.161425	-0.330374
-199.17	C12H24O2	0.0425859	0.161425	-0.330672
-223.134	C13H20O3	0.0428794	0.161425	-0.330231
108.066	C3H9O3N	0.0430456	0.161487	0.329983
-194.095	unassignable	0.0429833	0.161487	0.330076
104.973	unassignable	0.0436841	0.161805	-0.329035
109.04	C5H4ON2	0.0440209	0.161805	0.32854
117.09	unassignable	0.0434979	0.161805	-0.32931
121.028	C7H4O2	0.0437294	0.161805	0.328968
137.984	unassignable	0.0440368	0.161805	-0.328517
143.089	unassignable	0.0440448	0.161805	0.328505
-61.0037	unassignable	0.0438023	0.161805	0.328861
-77.0131	unassignable	0.0441804	0.161805	-0.328306
-95.0139	C5H4O2	0.0438875	0.161805	-0.328736
-111.082	C7H12O	0.0434669	0.161805	-0.329356
-137.996	unassignable	0.0435712	0.161805	-0.329202
-167.071	C9H12O3	0.0436136	0.161805	-0.329139
-235.17	C15H24O2	0.0435451	0.161805	0.329241
-299.257	C14H32ON6	0.0441172	0.161805	-0.328399
-301.2	C12H26O3N6	0.0435463	0.161805	-0.329239
86.0318	unassignable	0.0445252	0.162809	0.327804
82.0651	C5H7N	0.0451064	0.164674	0.326964
-83.0139	C4H4O2	0.0453084	0.16515	-0.326674
-128.088	unassignable	0.0454073	0.16525	-0.326532
97.0097	unassignable	0.0458609	0.165992	0.325886
97.0102	unassignable	0.0458561	0.165992	0.325893
97.0107	unassignable	0.0458845	0.165992	0.325853
97.0111	unassignable	0.0458984	0.165992	0.325833
91.0406	unassignable	0.045971	0.165995	0.32573
97.1012	C7H12	0.0463018	0.166668	0.325263
142.123	C8H15ON	0.0462649	0.166668	-0.325315
-158.083	C7H13O3N	0.0465463	0.167288	-0.32492
143.064	unassignable	0.0468641	0.168168	0.324476
121.059	unassignable	0.047585	0.170491	0.323477
97.0093	unassignable	0.0482573	0.17102	0.322556
103.075	C5H10O2	0.0482106	0.17102	0.32262
122.071	C6H7N3	0.0481434	0.17102	0.322712
197.19	C13H24O	0.0479897	0.17102	0.322921
-59.0107	unassignable	0.0480053	0.17102	-0.3229
-138.02	C6H5O3N	0.0479832	0.17102	-0.32293
-151.076	C9H12O2	0.0484729	0.17102	-0.322263
-163.025	C5H8O6	0.0484039	0.17102	-0.322357
-167.035	C8H8O4	0.0483189	0.17102	-0.322472
-217.072	C9H14O6	0.0483765	0.17102	-0.322394
130.938	unassignable	0.0489777	0.171752	-0.321581
139.018	C10H2O	0.0489565	0.171752	-0.32161
-95.0251	C4H4ON2	0.0488099	0.171752	-0.321807
-171.03	C7H8O5	0.0489298	0.171752	-0.321646
-172.025	C6H7O5N	0.0491522	0.172103	-0.321347
-151.113	C10H16O	0.0493601	0.17257	-0.321068
98.0139	unassignable	0.0495123	0.172788	-0.320865
224.056	C11H5ON5	0.0495721	0.172788	-0.320785
-243.197	C14H28O3	0.0498339	0.173439	-0.320437
-100.988	unassignable	0.04992	0.173477	-0.320323
